# Supplementary material for: Self-Motion Misperception Induced by Neck Muscle Fatigue
Source: Audiol Res. 2025 Oct 2;15(5):128. doi: 10.3390/audiolres15050128 (PMC12561854; doi:10.3390/audiolres15050128)
Supplement: Supplementary file 1 [file audiolres-15-00128-s001.zip]

Archive with 2 entries (2 files):
- EMG.pdf
- tabella statistica.pdf
